# Supplementary material for: Patterns of Exchange of Multiplying Onion (Allium cepa L. Aggregatum-Group) in Fennoscandian Home Gardens
Source: Econ Bot. 2018 Oct 22;72(3):346–56. doi: 10.1007/s12231-018-9426-2 (PMC6267692; doi:10.1007/s12231-018-9426-2)
Supplement: Supplementary file 1 — Full list of accessions with morphological scores for the Nordic accessions. (XLSX 18 kb) [file 12231_2018_9426_MOESM1_ESM.xlsx]

## Sheet: Blad1
Passport data						Morphology
acc no	name	type	country	coordinates		bulb skin color	bulb shape
NGB16534	Dkallas1	landrace	Denmark	5707 N 0958 E		yellow-brown	broad oval/globe
NGB16535	Dkallas2	landrace	Denmark	5521 N 1036 E		yellow-brown	broad oval/globe
NGB16536	Dkallas3	landrace	Denmark	5649 N 0848 E		yellow-brown	broad oval/globe
NGB16537	Dkallas4	landrace	Denmark	5522 N 0903 E		yellow-brown	rhomboid/high top
NGB16538	Dkallas5	landrace	Denmark	5716 N 1059 E		yellow-brown	flat/flat globe
NGB16539	Dkallas6	landrace	Denmark	5512 N 1036 E		yellow-brown	rhomboid/high top
NGB16540	Dkallas7	landrace	Denmark	5716 N 1059 E		yellow-brown	broad oval/globe
NGB16541	Dkallas8	landrace	Denmark	5533 N 1006 E		yellow-brown	rhomboid/high top
NGB16542	Dkallas9	landrace	Denmark	5550 N 0914 E		yellow-brown	not assesed
NGB16543	Dkallas10	landrace	Denmark	5501 N 1036 E		yellow-brown	rhomboid/high top
NGB16544	Dkallas11	landrace	Denmark	5618 N 0915 E		yellow-brown	flat/flat globe
NGB16545	Dkallas12	landrace	Denmark	5641 N 0929 E		yellow-brown	rhomboid/high top
NGB16546	Dkallas13	landrace	Denmark	5651 N 0843 E		yellow-brown	not assesed
NGB16547	Dkallas14	landrace	Denmark	5528 N 0835 E		yellow-brown	rhomboid/high top
NGB16548	Dkallas15	landrace	Denmark	5545 N 0853 E		yellow-brown	broad elliptic/ovate/spindle
NGB16549	Dkallas16	landrace	Denmark	5603 N 1014 E		yellow-brown	not assesed
NGB16550	Dkallas17	landrace	Denmark	5618 N 0915 E		yellow-brown	rhomboid/high top
NGB16552	Dkallas20	landrace	Denmark	5535 N 1151 E		yellow-brown	broad oval/globe
NGB16553	Dkallas21	landrace	Denmark	5521 N 1213 E		yellow-brown	broad elliptic/ovate/spindle
NGB16554	Dkallas22	landrace	Denmark	5521 N 1213 E		yellow-brown	broad elliptic/ovate/spindle
NGB16555	Dkallas23	landrace	Denmark	5630 N 1020 E		yellow-brown	broad oval/globe
NGB16556	Dkallas24	landrace	Denmark	5614 N 0839 E		yellow-brown	rhomboid/high top
NGB16557	Dkallas25	landrace	Denmark	5501 N 1036 E		yellow-brown	broad elliptic/ovate/spindle
NGB16551	Pudasjärvi	landrace	Finland	6521 N 2659 E		yellow-brown	not assesed
NGB17778	V840351	landrace	Finland	6521 N 2659 E		yellow-brown	broad elliptic/ovate/spindle
NGB17961	Sante2	landrace	Finland	unknown		yellow-brown	broad oval/globe
NGB17962	GS2	landrace	Finland	unknown		yellow-brown	not assesed
NGB17963	GS3	landrace	Finland	unknown		yellow-brown	broad elliptic/ovate/spindle
NGB17964	GS5	landrace	Finland	unknown		yellow-brown	not assesed
NGB17967	Ärmätti1	landrace	Finland	6308 N 2825 E		not assesed	not assesed
NGB17968	Ärmätti2	landrace	Finland	6308 N 2825 E		yellow-brown	broad oval/globe
NGB17971	V850901 Ylämaa	landrace	Finland	6047 N 2800 E		yellow-brown	broad elliptic/ovate/spindle
NGB17973	Creation	landrace	Finland	unknown		yellow-brown	rhomboid/high top
NGB17974	SPK961	landrace	Finland	6117 N 2849 E		red	broad elliptic/ovate/spindle
NGB8303	V850771	landrace	Finland	6237 N 2707 E		red	broad oval/globe
NGB8311	A850881	landrace	Finland	6103 N 2811 E		yellow-brown	rhomboid/high top
NGB8315	V850921	landrace	Finland	6042 N 2757 E		red	broad oval/globe
ALL1326	-	landrace	Georgia			not assesed	not assesed
ALL1333	-	landrace	Georgia			not assesed	not assesed
ALL709		landrace	Georgia			not assesed	not assesed
ALL716	-	landrace	Georgia			not assesed	not assesed
ALL719	Alpadzugi	landrace	Georgia			not assesed	not assesed
ALL726	Chandakura	landrace	Georgia			not assesed	not assesed
*	GolDenmark Gourmet	modern variety	unknown	-		not assesed	not assesed
*	Red Sun	modern variety	unknown	-		not assesed	not assesed
*	Success	modern variety	unknown	-		not assesed	not assesed
ALL1215	Santé	modern variety	Netherlands	-		not assesed	not assesed
ALL1216	Pikant	modern variety	Netherlands	-		not assesed	not assesed
NGB16558	Dkallas26	landrace	Denmark	5530 N 1024 E		yellow-brown	broad oval/globe
NGB17762	Vestnes 1 (Møre og Romsdal)	landrace	Norway	6237 N 0705 E		yellow-brown	rhomboid/high top
NGB17763	Borkenes (Norwaydland)	landrace	Norway	6844 N 1616 E		yellow-brown	rhomboid/high top
NGB17764	Kvaløyslatta (Troms)	landrace	Norway	6941 N 1850 E		yellow-brown	rhomboid/high top
NGB17765	Stord 1 (Hordaland)	landrace	Norway	5946 N 0532 E		yellow-brown	rhomboid/high top
NGB17766	Minnesund (Hedmark)	landrace	Norway	6023 N 1113 E		yellow-brown	rhomboid/high top
NGB17767	Grimstad Garneri	landrace	Norway	5907 N 1012 E		yellow-brown	rhomboid/high top
NGB17768	Volbu (Oppland)	landrace	Norway	6107 N 0906 E		red	broad elliptic/ovate/spindle
NGB17769	Aurskog (Akershus)	landrace	Norway	5953 N 1132 E		yellow-brown	broad oval/globe
NGB17770	Flesberg (Buskerud)	landrace	Norway	5951 N 0926 E		red	broad elliptic/ovate/spindle
NGB17771	Vestnes 2 (Møre og Romsdal)	landrace	Norway	6237 N 0705 E		yellow-brown	flat/flat globe
NGB17772	Ørskog 3 (Møre og Romsdal)	landrace	Norway	6244 N 0709 E		not assesed	flat/flat globe
NGB17774	Kjeller (Akershus)	landrace	Norway	5958 N 1102 E		yellow-brown	broad oval/globe
NGB17775	Stord 2 (Hordaland)	landrace	Norway	5946 N 0532 E		yellow-brown	rhomboid/high top
NGB17776	Vågsbygd (Vest Agder)	landrace	Norway	5806 N 0757 E		yellow-brown	rhomboid/high top
NGB17975	Lünteviga (Aust Agder)	landrace	Norway	5814 N 0822 E		yellow-brown	broad oval/globe
NGB20407	Spangereid	landrace	Norway	5802 N 0708 E		not assesed	not assesed
NGB23726	Vega	landrace	Norway	6565 N 1191 E		not assesed	not assesed
SWE104	Bjurslök	landrace	Sweden	6044 N 1527 E		red	broad elliptic/ovate/spindle
SWE105	Sollerö	landrace	Sweden	6054 N 1434 E		not assesed	not assesed
SWE106	Leksandslök	landrace	Sweden	6042 N 1502 E		yellow-brown	flat/flat globe
SWE58	Frändarve	landrace	Sweden	5731 N 1809 E		yellow-brown	very variable
SWE59	Torsås	landrace	Sweden	5624 N 1600 E		yellow-brown	broad oval/globe
SWE60	Höganäs	landrace	Sweden	5612 N 1233 E		yellow-brown	rhomboid/high top
SWE61	Hörby	landrace	Sweden	5551 N 1339 E		yellow-brown	rhomboid/high top
SWE62	Hjärås	landrace	Sweden	5545 N 1342 E		yellow-brown	rhomboid/high top
SWE75	Siljansnäs	landrace	Sweden	6046 N 1351 E		yellow-brown	rhomboid/high top
SWE76	Beddinge	landrace	Sweden	5521 N 1325 E		yellow-brown	broad oval/globe
SWE77	Bängs	landrace	Sweden	5639 N 1450 E		yellow-brown	very variable
SWE78	Margits	landrace	Sweden	5936 N 1550 E		red	very variable
SWE79	Maria	landrace	Sweden	5600 N 1352 E		yellow-brown	rhomboid/high top
SWE80	Bodatorp	landrace	Sweden	5819 N 1415 E		yellow-brown	very variable
SWE81	Råneälvdalen	landrace	Sweden	6549 N 2218 E		yellow-brown	broad oval/globe
SWE82	Natalia	landrace	Sweden	6017 N 1245 E		yellow-brown	rhomboid/high top
SWE83	Hilda från Borgå	landrace	Sweden	6023 N 2539 E		yellow-brown	broad oval/globe
SWE84	Faster Hulda	landrace	Sweden	5923 N 1207 E		yellow-brown	rhomboid/high top
SWE85	Åby	landrace	Sweden	5610 N 1547 E		yellow-brown	rhomboid/high top
SWE86	Kisa	landrace	Sweden	5759 N 1538 E		red	broad oval/globe
SWE87	Krasslök	landrace	Sweden	6037 N 1724 E		yellow-brown	rhomboid/high top
SWE88	Ökna	landrace	Sweden	5912 N 1517 E		yellow-brown	rhomboid/high top
SWE89	Skånsk	landrace	Sweden	5526 N 1427 E		yellow-brown	rhomboid/high top
SWE92	Skättilljunga	landrace	Sweden	5557 N 1355 E		not assesed	not assesed
SWE93	Skararp	landrace	Sweden	5639 N 1344 E		yellow-brown	broad oval/globe
SWE95	Maglasäter	landrace	Sweden	5557 N 1330 E		yellow-brown	rhomboid/high top
SWE96	Mandis	landrace	Sweden	5612 N 1350 E		red	broad oval/globe
SWE97	Tierp arvelök	landrace	Sweden	6020 N 1731 E		not assesed	not assesed
SWE98	Maj-Britt	landrace	Sweden	5523 N 1325E		yellow-brown	very variable
ALL1352	Mikor	modern variety	unknown	-		not assesed	not assesed
ALL731	RuDenmark	modern variety	USA	-		not assesed	not assesed
ALL732	Fetherston	modern variety	USA	-		not assesed	not assesed
*purchased commercially
